# Supplementary material for: Genetic Variability in Molecular Pathways Implicated in Alzheimer's Disease: A Comprehensive Review
Source: Front Aging Neurosci. 2021 Mar 18;13:646901. doi: 10.3389/fnagi.2021.646901 (PMC8012500; doi:10.3389/fnagi.2021.646901)
Supplement: Supplementary Table 5 — Raw data of GO enrichment analysis from ClueGO for AD risk gene set. [file Table_2.XLSX]

## Sheet: Sheet 1
Supplementary table 5 - AD risk gene set
GOID	GOTerm	Ontology Source	Term PValue	Term PValue Corrected with Bonferroni step down	Group PValue	Group PValue Corrected with Bonferroni step down	GOLevels	GOGroups	% Associated Genes	Nr. Genes	Associated Genes Found
GO:0032691	negative regulation of interleukin-1 beta production	GO_BiologicalProcess-EBI-UniProt-GOA-ACAP-ARAP_08.05.2020_00h00	0.000387607	0.0232564	0.000387607	0.000775214	[5, 6, 7, 8, 9]	Group0	10.7143	3	[CD33, SERPINB1, TREM2]
GO:0033619	membrane protein proteolysis	GO_BiologicalProcess-EBI-UniProt-GOA-ACAP-ARAP_08.05.2020_00h00	0.000285884	0.0182965	0.000285884	0.000857651	[5, 6]	Group1	6.45161	4	[ADAM10, APH1B, APOE, SPPL2A]
GO:0050714	positive regulation of protein secretion	GO_BiologicalProcess-EBI-UniProt-GOA-ACAP-ARAP_08.05.2020_00h00	0.000198328	0.013288	0.000198328	0.000793311	[4, 5, 6, 7, 8, 9, 10]	Group2	2.5641	8	[CD2AP, CD33, CLU, FRMD4A, IL6, SORL1, TREM2, VSNL1]
GO:1902656	calcium ion import into cytosol	GO_BiologicalProcess-EBI-UniProt-GOA-ACAP-ARAP_08.05.2020_00h00	0.000186304	0.0130413	0.000186304	0.000931522	[5, 10, 11, 13]	Group3	13.6364	3	[CLU, MS4A2, SLC24A4]
GO:0016358	dendrite development	GO_BiologicalProcess-EBI-UniProt-GOA-ACAP-ARAP_08.05.2020_00h00	0.000573545	0.031545	0.000573545	0.000573545	[3, 6, 7, 9, 10, 11]	Group4	2.50896	7	[ADAM10, APOE, COBL, MEF2C, MINK1, PICALM, SLC9A7]
GO:0014009	glial cell proliferation	GO_BiologicalProcess-EBI-UniProt-GOA-ACAP-ARAP_08.05.2020_00h00	7.44542e-06	0.000610524	8.57088e-07	6.85671e-06	[3, 6, 7, 8]	Group5	9.43396	5	[CLU, IL34, IL6, PTK2B, TREM2]
GO:0051235	maintenance of location	GO_BiologicalProcess-EBI-UniProt-GOA-ACAP-ARAP_08.05.2020_00h00	0.000489045	0.0283646	8.57088e-07	6.85671e-06	[2, 3]	Group5	2.2409	8	[APOE, CLU, CRY2, IL6, PLCG2, PTK2B, SORL1, VPS13C]
GO:0045807	positive regulation of endocytosis	GO_BiologicalProcess-EBI-UniProt-GOA-ACAP-ARAP_08.05.2020_00h00	0.000286121	0.0180256	8.57088e-07	6.85671e-06	[3, 4, 5, 6, 7]	Group5	4.42478	5	[ABCA7, APOE, CLU, PLCG2, TREM2]
GO:0048259	regulation of receptor-mediated endocytosis	GO_BiologicalProcess-EBI-UniProt-GOA-ACAP-ARAP_08.05.2020_00h00	0.000310348	0.0192416	8.57088e-07	6.85671e-06	[5, 6, 7]	Group5	4.34783	5	[APOC1, CD2AP, CLU, PICALM, PLCG2]
GO:0051208	sequestering of calcium ion	GO_BiologicalProcess-EBI-UniProt-GOA-ACAP-ARAP_08.05.2020_00h00	0.0377353	0.0377353	8.57088e-07	6.85671e-06	[3, 4, 5, 8, 10]	Group5	2.08333	3	[CLU, PLCG2, PTK2B]
GO:0014009	glial cell proliferation	GO_BiologicalProcess-EBI-UniProt-GOA-ACAP-ARAP_08.05.2020_00h00	7.44542e-06	0.000610524	9.44054e-06	5.66433e-05	[3, 6, 7, 8]	Group6	9.43396	5	[CLU, IL34, IL6, PTK2B, TREM2]
GO:0018108	peptidyl-tyrosine phosphorylation	GO_BiologicalProcess-EBI-UniProt-GOA-ACAP-ARAP_08.05.2020_00h00	5.16142e-05	0.00397429	9.44054e-06	5.66433e-05	[7, 8, 9]	Group6	2.40964	10	[ACE, CASS4, EPHA1, HBEGF, IL34, IL6, PDCL3, PTK2B, TNK1, TREM2]
GO:0014015	positive regulation of gliogenesis	GO_BiologicalProcess-EBI-UniProt-GOA-ACAP-ARAP_08.05.2020_00h00	0.00072068	0.0374754	9.44054e-06	5.66433e-05	[5, 6, 7, 8, 9, 10]	Group6	5.06329	4	[BIN1, IL34, IL6, TREM2]
GO:0061098	positive regulation of protein tyrosine kinase activity	GO_BiologicalProcess-EBI-UniProt-GOA-ACAP-ARAP_08.05.2020_00h00	0.000534401	0.0304609	9.44054e-06	5.66433e-05	[8, 9, 10, 11, 12]	Group6	5.47945	4	[ACE, CASS4, HBEGF, IL34]
GO:0004713	protein tyrosine kinase activity	GO_BiologicalProcess-EBI-UniProt-GOA-ACAP-ARAP_08.05.2020_00h00	0.000342927	0.0209185	9.44054e-06	5.66433e-05	[8, 9, 10]	Group6	2.73438	7	[ACE, CASS4, EPHA1, HBEGF, IL34, PTK2B, TNK1]
GO:0050730	regulation of peptidyl-tyrosine phosphorylation	GO_BiologicalProcess-EBI-UniProt-GOA-ACAP-ARAP_08.05.2020_00h00	0.000101554	0.00741341	9.44054e-06	5.66433e-05	[7, 8, 9, 10]	Group6	2.82686	8	[ACE, CASS4, HBEGF, IL34, IL6, PDCL3, PTK2B, TREM2]
GO:0045453	bone resorption	GO_BiologicalProcess-EBI-UniProt-GOA-ACAP-ARAP_08.05.2020_00h00	0.000562744	0.0315137	2.74442e-06	1.92109e-05	[4, 6]	Group7	5.40541	4	[CLDN18, IL6, INPP5D, PTK2B]
GO:0071236	cellular response to antibiotic	GO_BiologicalProcess-EBI-UniProt-GOA-ACAP-ARAP_08.05.2020_00h00	0.000203199	0.0134112	2.74442e-06	1.92109e-05	[4]	Group7	3.63636	6	[CLU, IL6, MEF2C, PLEKHA1, SPI1, TP53INP1]
GO:0014009	glial cell proliferation	GO_BiologicalProcess-EBI-UniProt-GOA-ACAP-ARAP_08.05.2020_00h00	7.44542e-06	0.000610524	2.74442e-06	1.92109e-05	[3, 6, 7, 8]	Group7	9.43396	5	[CLU, IL34, IL6, PTK2B, TREM2]
GO:0002521	leukocyte differentiation	GO_BiologicalProcess-EBI-UniProt-GOA-ACAP-ARAP_08.05.2020_00h00	2.69523e-05	0.00215618	2.74442e-06	1.92109e-05	[4, 5, 6, 7, 8]	Group7	2.15054	12	[CLDN18, CLU, CR1, IL34, IL6, INPP5D, MEF2C, MS4A2, PLCG2, PTK2B, SPI1, TREM2]
GO:0070661	leukocyte proliferation	GO_BiologicalProcess-EBI-UniProt-GOA-ACAP-ARAP_08.05.2020_00h00	0.000283858	0.0184508	2.74442e-06	1.92109e-05	[3]	Group7	2.43161	8	[ACE, CLU, IL34, IL6, INPP5D, MEF2C, MS4A2, TREM2]
GO:0061518	microglial cell proliferation	GO_BiologicalProcess-EBI-UniProt-GOA-ACAP-ARAP_08.05.2020_00h00	4.47672e-06	0.000371568	2.74442e-06	1.92109e-05	[4, 5, 7, 8, 9]	Group7	42.8571	3	[CLU, IL34, TREM2]
GO:0030224	monocyte differentiation	GO_BiologicalProcess-EBI-UniProt-GOA-ACAP-ARAP_08.05.2020_00h00	0.00096188	0.0490559	2.74442e-06	1.92109e-05	[6, 7, 8, 9, 10]	Group7	7.89474	3	[IL34, INPP5D, MEF2C]
GO:0002573	myeloid leukocyte differentiation	GO_BiologicalProcess-EBI-UniProt-GOA-ACAP-ARAP_08.05.2020_00h00	0.000978506	0.0489253	2.74442e-06	1.92109e-05	[5, 6, 7, 8, 9]	Group7	2.7027	6	[CLDN18, IL34, INPP5D, MEF2C, SPI1, TREM2]
GO:0045779	negative regulation of bone resorption	GO_BiologicalProcess-EBI-UniProt-GOA-ACAP-ARAP_08.05.2020_00h00	6.92719e-05	0.00526467	2.74442e-06	1.92109e-05	[4, 5, 6, 7, 8]	Group7	18.75	3	[CLDN18, IL6, INPP5D]
GO:0018108	peptidyl-tyrosine phosphorylation	GO_BiologicalProcess-EBI-UniProt-GOA-ACAP-ARAP_08.05.2020_00h00	5.16142e-05	0.00397429	2.74442e-06	1.92109e-05	[7, 8, 9]	Group7	2.40964	10	[ACE, CASS4, EPHA1, HBEGF, IL34, IL6, PDCL3, PTK2B, TNK1, TREM2]
GO:0045807	positive regulation of endocytosis	GO_BiologicalProcess-EBI-UniProt-GOA-ACAP-ARAP_08.05.2020_00h00	0.000286121	0.0180256	2.74442e-06	1.92109e-05	[3, 4, 5, 6, 7]	Group7	4.42478	5	[ABCA7, APOE, CLU, PLCG2, TREM2]
GO:0014015	positive regulation of gliogenesis	GO_BiologicalProcess-EBI-UniProt-GOA-ACAP-ARAP_08.05.2020_00h00	0.00072068	0.0374754	2.74442e-06	1.92109e-05	[5, 6, 7, 8, 9, 10]	Group7	5.06329	4	[BIN1, IL34, IL6, TREM2]
GO:1900221	regulation of amyloid-beta clearance	GO_BiologicalProcess-EBI-UniProt-GOA-ACAP-ARAP_08.05.2020_00h00	1.45429e-06	0.00012216	2.74442e-06	1.92109e-05	[3, 4]	Group7	23.5294	4	[ABCA7, APOE, CLU, TREM2]
GO:0045637	regulation of myeloid cell differentiation	GO_BiologicalProcess-EBI-UniProt-GOA-ACAP-ARAP_08.05.2020_00h00	0.00043167	0.0254685	2.74442e-06	1.92109e-05	[4, 5, 6, 7, 8, 9]	Group7	2.63158	7	[CLDN18, IL34, INPP5D, MEF2C, PTK2B, SPI1, TREM2]
GO:0050730	regulation of peptidyl-tyrosine phosphorylation	GO_BiologicalProcess-EBI-UniProt-GOA-ACAP-ARAP_08.05.2020_00h00	0.000101554	0.00741341	2.74442e-06	1.92109e-05	[7, 8, 9, 10]	Group7	2.82686	8	[ACE, CASS4, HBEGF, IL34, IL6, PDCL3, PTK2B, TREM2]
GO:0046677	response to antibiotic	GO_BiologicalProcess-EBI-UniProt-GOA-ACAP-ARAP_08.05.2020_00h00	0.000597031	0.0322397	2.74442e-06	1.92109e-05	[3]	Group7	2.17391	8	[CLDN18, CLU, IL6, MEF2C, PLEKHA1, PTK2B, SPI1, TP53INP1]
GO:0051208	sequestering of calcium ion	GO_BiologicalProcess-EBI-UniProt-GOA-ACAP-ARAP_08.05.2020_00h00	0.0377353	0.0377353	2.74442e-06	1.92109e-05	[3, 4, 5, 8, 10]	Group7	2.08333	3	[CLU, PLCG2, PTK2B]
GO:0050435	amyloid-beta metabolic process	GO_BiologicalProcess-EBI-UniProt-GOA-ACAP-ARAP_08.05.2020_00h00	6.19295e-10	5.38787e-08	1.02527e-07	9.22742e-07	[5, 6]	Group8	13.5593	8	[ABCA7, ACE, ADAM10, APOE, BIN1, CLU, PICALM, SORL1]
GO:0030301	cholesterol transport	GO_BiologicalProcess-EBI-UniProt-GOA-ACAP-ARAP_08.05.2020_00h00	0.000120758	0.00869455	1.02527e-07	9.22742e-07	[6, 7]	Group8	5.31915	5	[ABCA7, APOC1, APOE, CLU, OSBPL6]
GO:0010876	lipid localization	GO_BiologicalProcess-EBI-UniProt-GOA-ACAP-ARAP_08.05.2020_00h00	9.92422e-05	0.00734392	1.02527e-07	9.22742e-07	[3]	Group8	2.22717	10	[ABCA7, ACE, APOC1, APOE, ATP8B4, CLU, CRY2, IL6, OSBPL6, SLC10A2]
GO:0061518	microglial cell proliferation	GO_BiologicalProcess-EBI-UniProt-GOA-ACAP-ARAP_08.05.2020_00h00	4.47672e-06	0.000371568	1.02527e-07	9.22742e-07	[4, 5, 7, 8, 9]	Group8	42.8571	3	[CLU, IL34, TREM2]
GO:1902992	negative regulation of amyloid precursor protein catabolic process	GO_BiologicalProcess-EBI-UniProt-GOA-ACAP-ARAP_08.05.2020_00h00	3.92213e-10	3.45148e-08	1.02527e-07	9.22742e-07	[5, 6, 7, 8]	Group8	31.5789	6	[ABCA7, APOE, BIN1, CLU, PICALM, SORL1]
GO:0034249	negative regulation of cellular amide metabolic process	GO_BiologicalProcess-EBI-UniProt-GOA-ACAP-ARAP_08.05.2020_00h00	0.000190193	0.0131233	1.02527e-07	9.22742e-07	[4, 5, 6]	Group8	3.68098	6	[ABCA7, APOE, BIN1, CELF1, CLU, SORL1]
GO:0051051	negative regulation of transport	GO_BiologicalProcess-EBI-UniProt-GOA-ACAP-ARAP_08.05.2020_00h00	7.55006e-05	0.00566255	1.02527e-07	9.22742e-07	[2, 3, 4, 5]	Group8	2.09524	11	[ABCA7, APOC1, APOE, BIN1, CD33, CRY2, FRMD4A, PICALM, PTK2B, SERPINB1, VSNL1]
GO:0045807	positive regulation of endocytosis	GO_BiologicalProcess-EBI-UniProt-GOA-ACAP-ARAP_08.05.2020_00h00	0.000286121	0.0180256	1.02527e-07	9.22742e-07	[3, 4, 5, 6, 7]	Group8	4.42478	5	[ABCA7, APOE, CLU, PLCG2, TREM2]
GO:0065005	protein-lipid complex assembly	GO_BiologicalProcess-EBI-UniProt-GOA-ACAP-ARAP_08.05.2020_00h00	4.15444e-05	0.003282	1.02527e-07	9.22742e-07	[6]	Group8	10.5263	4	[ABCA7, APOC1, APOE, BIN1]
GO:1900221	regulation of amyloid-beta clearance	GO_BiologicalProcess-EBI-UniProt-GOA-ACAP-ARAP_08.05.2020_00h00	1.45429e-06	0.00012216	1.02527e-07	9.22742e-07	[3, 4]	Group8	23.5294	4	[ABCA7, APOE, CLU, TREM2]
GO:1902003	regulation of amyloid-beta formation	GO_BiologicalProcess-EBI-UniProt-GOA-ACAP-ARAP_08.05.2020_00h00	3.69113e-08	3.17437e-06	1.02527e-07	9.22742e-07	[5, 6, 7, 8]	Group8	15.7895	6	[ABCA7, APOE, BIN1, CLU, PICALM, SORL1]
GO:1902959	regulation of aspartic-type endopeptidase activity involved in amyloid precursor protein catabolic process	GO_BiologicalProcess-EBI-UniProt-GOA-ACAP-ARAP_08.05.2020_00h00	1.06645e-05	0.000863826	1.02527e-07	9.22742e-07	[6, 7, 8, 9, 10, 11]	Group8	33.3333	3	[BIN1, PICALM, SORL1]
GO:0032374	regulation of cholesterol transport	GO_BiologicalProcess-EBI-UniProt-GOA-ACAP-ARAP_08.05.2020_00h00	0.000192684	0.0131025	1.02527e-07	9.22742e-07	[6, 7, 8]	Group8	7.14286	4	[ABCA7, APOC1, APOE, OSBPL6]
GO:0030100	regulation of endocytosis	GO_BiologicalProcess-EBI-UniProt-GOA-ACAP-ARAP_08.05.2020_00h00	2.27978e-07	1.93781e-05	1.02527e-07	9.22742e-07	[4, 5, 6]	Group8	4.44444	10	[ABCA7, APOC1, APOE, BIN1, CD2AP, CLU, PICALM, PLCG2, RAB20, TREM2]
GO:1905952	regulation of lipid localization	GO_BiologicalProcess-EBI-UniProt-GOA-ACAP-ARAP_08.05.2020_00h00	0.000203199	0.0134112	1.02527e-07	9.22742e-07	[3, 4]	Group8	3.63636	6	[ABCA7, APOC1, APOE, CRY2, IL6, OSBPL6]
GO:0048259	regulation of receptor-mediated endocytosis	GO_BiologicalProcess-EBI-UniProt-GOA-ACAP-ARAP_08.05.2020_00h00	0.000310348	0.0192416	1.02527e-07	9.22742e-07	[5, 6, 7]	Group8	4.34783	5	[APOC1, CD2AP, CLU, PICALM, PLCG2]
GO:0060627	regulation of vesicle-mediated transport	GO_BiologicalProcess-EBI-UniProt-GOA-ACAP-ARAP_08.05.2020_00h00	4.41242e-05	0.00344168	1.02527e-07	9.22742e-07	[3, 4, 5]	Group8	2.04429	12	[ABCA7, APOC1, APOE, BIN1, CD2AP, CLU, PICALM, PLCG2, RAB20, SORL1, TREM2, VSNL1]
GO:0051208	sequestering of calcium ion	GO_BiologicalProcess-EBI-UniProt-GOA-ACAP-ARAP_08.05.2020_00h00	0.0377353	0.0377353	1.02527e-07	9.22742e-07	[3, 4, 5, 8, 10]	Group8	2.08333	3	[CLU, PLCG2, PTK2B]

## Sheet: Sheet 2
Supplementary table 6 - AD biomarker gene set
GOID	GOTerm	Ontology Source	Term PValue	Term PValue Corrected with Bonferroni step down	Group PValue	Group PValue Corrected with Bonferroni step down	GOLevels	GOGroups	% Associated Genes	Nr. Genes	Associated Genes Found
GO:0014909	smooth muscle cell migration	GO_BiologicalProcess-EBI-UniProt-GOA-ACAP-ARAP_08.05.2020_00h00	0.000873298	0.00698638	0.000873298	0.000873298	[5, 6]	Group0	4	3	[ACE, MEF2C, SORL1]
GO:0002824	positive regulation of adaptive immune response based on somatic recombination of immune receptors built from immunoglobulin superfamily domains	GO_BiologicalProcess-EBI-UniProt-GOA-ACAP-ARAP_08.05.2020_00h00	0.00320286	0.00640572	0.000128714	0.000257428	[5, 6, 7]	Group1	2.54237	3	[CCR2, CD1A, NECTIN2]
GO:0002822	regulation of adaptive immune response based on somatic recombination of immune receptors built from immunoglobulin superfamily domains	GO_BiologicalProcess-EBI-UniProt-GOA-ACAP-ARAP_08.05.2020_00h00	5.90214e-05	0.0016526	0.000128714	0.000257428	[5, 6]	Group1	2.99401	5	[CCR2, CD1A, CR1, MEF2C, NECTIN2]
GO:0002706	regulation of lymphocyte mediated immunity	GO_BiologicalProcess-EBI-UniProt-GOA-ACAP-ARAP_08.05.2020_00h00	0.00072733	0.0072733	0.000128714	0.000257428	[5, 6]	Group1	2.45399	4	[CCR2, CD1A, CR1, NECTIN2]
GO:1902988	neurofibrillary tangle assembly	GO_BiologicalProcess-EBI-UniProt-GOA-ACAP-ARAP_08.05.2020_00h00	1.46696e-08	5.28104e-07	1.24889e-06	4.99556e-06	[6]	Group2	100	3	[CLU, MAPT, SORL1]
GO:1901216	positive regulation of neuron death	GO_BiologicalProcess-EBI-UniProt-GOA-ACAP-ARAP_08.05.2020_00h00	0.000117289	0.00281494	1.24889e-06	4.99556e-06	[4, 5, 6]	Group2	3.9604	4	[CLU, GRIN2B, MAPT, PICALM]
GO:1901214	regulation of neuron death	GO_BiologicalProcess-EBI-UniProt-GOA-ACAP-ARAP_08.05.2020_00h00	1.80883e-06	5.78827e-05	1.24889e-06	4.99556e-06	[4, 5]	Group2	2.34604	8	[APOE, CLU, GRIN2B, MAPT, MEF2C, PICALM, PTK2B, SORL1]
GO:0048259	regulation of receptor-mediated endocytosis	GO_BiologicalProcess-EBI-UniProt-GOA-ACAP-ARAP_08.05.2020_00h00	0.00297824	0.00893471	1.24889e-06	4.99556e-06	[5, 6, 7]	Group2	2.6087	3	[APOC1, CLU, PICALM]
GO:0007611	learning or memory	GO_BiologicalProcess-EBI-UniProt-GOA-ACAP-ARAP_08.05.2020_00h00	5.64485e-07	1.91925e-05	5.52041e-07	2.7602e-06	[2, 5]	Group3	2.73973	8	[ABCA7, APOE, BCHE, GRIN2B, MAPT, MEF2C, PICALM, VLDLR]
GO:0007613	memory	GO_BiologicalProcess-EBI-UniProt-GOA-ACAP-ARAP_08.05.2020_00h00	0.000444474	0.00577817	5.52041e-07	2.7602e-06	[3, 6]	Group3	2.7972	4	[ABCA7, APOE, MAPT, VLDLR]
GO:1901214	regulation of neuron death	GO_BiologicalProcess-EBI-UniProt-GOA-ACAP-ARAP_08.05.2020_00h00	1.80883e-06	5.78827e-05	5.52041e-07	2.7602e-06	[4, 5]	Group3	2.34604	8	[APOE, CLU, GRIN2B, MAPT, MEF2C, PICALM, PTK2B, SORL1]
GO:0048167	regulation of synaptic plasticity	GO_BiologicalProcess-EBI-UniProt-GOA-ACAP-ARAP_08.05.2020_00h00	0.000193583	0.00387166	5.52041e-07	2.7602e-06	[3, 5, 6, 7, 8, 9]	Group3	2.32558	5	[APOE, GRIN2B, MAPT, MEF2C, PTK2B]
GO:0030301	cholesterol transport	GO_BiologicalProcess-EBI-UniProt-GOA-ACAP-ARAP_08.05.2020_00h00	8.87266e-05	0.00230689	7.84104e-06	2.35231e-05	[6, 7]	Group4	4.25532	4	[ABCA7, APOC1, APOE, CLU]
GO:1902992	negative regulation of amyloid precursor protein catabolic process	GO_BiologicalProcess-EBI-UniProt-GOA-ACAP-ARAP_08.05.2020_00h00	8.86423e-10	3.36841e-08	7.84104e-06	2.35231e-05	[5, 6, 7, 8]	Group4	26.3158	5	[ABCA7, APOE, CLU, PICALM, SORL1]
GO:0045806	negative regulation of endocytosis	GO_BiologicalProcess-EBI-UniProt-GOA-ACAP-ARAP_08.05.2020_00h00	0.000206525	0.00392398	7.84104e-06	2.35231e-05	[3, 4, 5, 6, 7]	Group4	6.52174	3	[ABCA7, APOC1, PICALM]
GO:1901216	positive regulation of neuron death	GO_BiologicalProcess-EBI-UniProt-GOA-ACAP-ARAP_08.05.2020_00h00	0.000117289	0.00281494	7.84104e-06	2.35231e-05	[4, 5, 6]	Group4	3.9604	4	[CLU, GRIN2B, MAPT, PICALM]
GO:1902003	regulation of amyloid-beta formation	GO_BiologicalProcess-EBI-UniProt-GOA-ACAP-ARAP_08.05.2020_00h00	3.69376e-08	1.29282e-06	7.84104e-06	2.35231e-05	[5, 6, 7, 8]	Group4	13.1579	5	[ABCA7, APOE, CLU, PICALM, SORL1]
GO:0030100	regulation of endocytosis	GO_BiologicalProcess-EBI-UniProt-GOA-ACAP-ARAP_08.05.2020_00h00	0.000239028	0.0043025	7.84104e-06	2.35231e-05	[4, 5, 6]	Group4	2.22222	5	[ABCA7, APOC1, APOE, CLU, PICALM]
GO:0048259	regulation of receptor-mediated endocytosis	GO_BiologicalProcess-EBI-UniProt-GOA-ACAP-ARAP_08.05.2020_00h00	0.00297824	0.00893471	7.84104e-06	2.35231e-05	[5, 6, 7]	Group4	2.6087	3	[APOC1, CLU, PICALM]
GO:0050435	amyloid-beta metabolic process	GO_BiologicalProcess-EBI-UniProt-GOA-ACAP-ARAP_08.05.2020_00h00	7.11049e-09	2.63088e-07	1.0063e-07	7.04409e-07	[5, 6]	Group5	10.1695	6	[ABCA7, ACE, APOE, CLU, PICALM, SORL1]
GO:0007611	learning or memory	GO_BiologicalProcess-EBI-UniProt-GOA-ACAP-ARAP_08.05.2020_00h00	5.64485e-07	1.91925e-05	1.0063e-07	7.04409e-07	[2, 5]	Group5	2.73973	8	[ABCA7, APOE, BCHE, GRIN2B, MAPT, MEF2C, PICALM, VLDLR]
GO:0099094	ligand-gated cation channel activity	GO_BiologicalProcess-EBI-UniProt-GOA-ACAP-ARAP_08.05.2020_00h00	0.000155059	0.00341129	1.0063e-07	7.04409e-07	[7, 8, 9, 10, 11]	Group5	2.43902	5	[CCR2, CLU, GRIN2B, MEF2C, PTK2B]
GO:1902992	negative regulation of amyloid precursor protein catabolic process	GO_BiologicalProcess-EBI-UniProt-GOA-ACAP-ARAP_08.05.2020_00h00	8.86423e-10	3.36841e-08	1.0063e-07	7.04409e-07	[5, 6, 7, 8]	Group5	26.3158	5	[ABCA7, APOE, CLU, PICALM, SORL1]
GO:1902988	neurofibrillary tangle assembly	GO_BiologicalProcess-EBI-UniProt-GOA-ACAP-ARAP_08.05.2020_00h00	1.46696e-08	5.28104e-07	1.0063e-07	7.04409e-07	[6]	Group5	100	3	[CLU, MAPT, SORL1]
GO:1901216	positive regulation of neuron death	GO_BiologicalProcess-EBI-UniProt-GOA-ACAP-ARAP_08.05.2020_00h00	0.000117289	0.00281494	1.0063e-07	7.04409e-07	[4, 5, 6]	Group5	3.9604	4	[CLU, GRIN2B, MAPT, PICALM]
GO:1902003	regulation of amyloid-beta formation	GO_BiologicalProcess-EBI-UniProt-GOA-ACAP-ARAP_08.05.2020_00h00	3.69376e-08	1.29282e-06	1.0063e-07	7.04409e-07	[5, 6, 7, 8]	Group5	13.1579	5	[ABCA7, APOE, CLU, PICALM, SORL1]
GO:1901214	regulation of neuron death	GO_BiologicalProcess-EBI-UniProt-GOA-ACAP-ARAP_08.05.2020_00h00	1.80883e-06	5.78827e-05	1.0063e-07	7.04409e-07	[4, 5]	Group5	2.34604	8	[APOE, CLU, GRIN2B, MAPT, MEF2C, PICALM, PTK2B, SORL1]
GO:0048167	regulation of synaptic plasticity	GO_BiologicalProcess-EBI-UniProt-GOA-ACAP-ARAP_08.05.2020_00h00	0.000193583	0.00387166	1.0063e-07	7.04409e-07	[3, 5, 6, 7, 8, 9]	Group5	2.32558	5	[APOE, GRIN2B, MAPT, MEF2C, PTK2B]
GO:0050435	amyloid-beta metabolic process	GO_BiologicalProcess-EBI-UniProt-GOA-ACAP-ARAP_08.05.2020_00h00	7.11049e-09	2.63088e-07	5.51758e-07	3.31055e-06	[5, 6]	Group6	10.1695	6	[ABCA7, ACE, APOE, CLU, PICALM, SORL1]
GO:0030301	cholesterol transport	GO_BiologicalProcess-EBI-UniProt-GOA-ACAP-ARAP_08.05.2020_00h00	8.87266e-05	0.00230689	5.51758e-07	3.31055e-06	[6, 7]	Group6	4.25532	4	[ABCA7, APOC1, APOE, CLU]
GO:0007611	learning or memory	GO_BiologicalProcess-EBI-UniProt-GOA-ACAP-ARAP_08.05.2020_00h00	5.64485e-07	1.91925e-05	5.51758e-07	3.31055e-06	[2, 5]	Group6	2.73973	8	[ABCA7, APOE, BCHE, GRIN2B, MAPT, MEF2C, PICALM, VLDLR]
GO:0007613	memory	GO_BiologicalProcess-EBI-UniProt-GOA-ACAP-ARAP_08.05.2020_00h00	0.000444474	0.00577817	5.51758e-07	3.31055e-06	[3, 6]	Group6	2.7972	4	[ABCA7, APOE, MAPT, VLDLR]
GO:1902992	negative regulation of amyloid precursor protein catabolic process	GO_BiologicalProcess-EBI-UniProt-GOA-ACAP-ARAP_08.05.2020_00h00	8.86423e-10	3.36841e-08	5.51758e-07	3.31055e-06	[5, 6, 7, 8]	Group6	26.3158	5	[ABCA7, APOE, CLU, PICALM, SORL1]
GO:0045806	negative regulation of endocytosis	GO_BiologicalProcess-EBI-UniProt-GOA-ACAP-ARAP_08.05.2020_00h00	0.000206525	0.00392398	5.51758e-07	3.31055e-06	[3, 4, 5, 6, 7]	Group6	6.52174	3	[ABCA7, APOC1, PICALM]
GO:1902988	neurofibrillary tangle assembly	GO_BiologicalProcess-EBI-UniProt-GOA-ACAP-ARAP_08.05.2020_00h00	1.46696e-08	5.28104e-07	5.51758e-07	3.31055e-06	[6]	Group6	100	3	[CLU, MAPT, SORL1]
GO:0033700	phospholipid efflux	GO_BiologicalProcess-EBI-UniProt-GOA-ACAP-ARAP_08.05.2020_00h00	4.12255e-06	0.000127799	5.51758e-07	3.31055e-06	[6, 7, 8]	Group6	23.0769	3	[ABCA7, APOC1, APOE]
GO:0045807	positive regulation of endocytosis	GO_BiologicalProcess-EBI-UniProt-GOA-ACAP-ARAP_08.05.2020_00h00	0.00283406	0.0113362	5.51758e-07	3.31055e-06	[3, 4, 5, 6, 7]	Group6	2.65487	3	[ABCA7, APOE, CLU]
GO:1902003	regulation of amyloid-beta formation	GO_BiologicalProcess-EBI-UniProt-GOA-ACAP-ARAP_08.05.2020_00h00	3.69376e-08	1.29282e-06	5.51758e-07	3.31055e-06	[5, 6, 7, 8]	Group6	13.1579	5	[ABCA7, APOE, CLU, PICALM, SORL1]
GO:0032374	regulation of cholesterol transport	GO_BiologicalProcess-EBI-UniProt-GOA-ACAP-ARAP_08.05.2020_00h00	0.000370597	0.00518836	5.51758e-07	3.31055e-06	[6, 7, 8]	Group6	5.35714	3	[ABCA7, APOC1, APOE]
GO:0030100	regulation of endocytosis	GO_BiologicalProcess-EBI-UniProt-GOA-ACAP-ARAP_08.05.2020_00h00	0.000239028	0.0043025	5.51758e-07	3.31055e-06	[4, 5, 6]	Group6	2.22222	5	[ABCA7, APOC1, APOE, CLU, PICALM]
GO:1901214	regulation of neuron death	GO_BiologicalProcess-EBI-UniProt-GOA-ACAP-ARAP_08.05.2020_00h00	1.80883e-06	5.78827e-05	5.51758e-07	3.31055e-06	[4, 5]	Group6	2.34604	8	[APOE, CLU, GRIN2B, MAPT, MEF2C, PICALM, PTK2B, SORL1]
GO:0097006	regulation of plasma lipoprotein particle levels	GO_BiologicalProcess-EBI-UniProt-GOA-ACAP-ARAP_08.05.2020_00h00	0.000100262	0.00250654	5.51758e-07	3.31055e-06	[2, 3]	Group6	4.12371	4	[ABCA7, APOC1, APOE, VLDLR]
GO:0048259	regulation of receptor-mediated endocytosis	GO_BiologicalProcess-EBI-UniProt-GOA-ACAP-ARAP_08.05.2020_00h00	0.00297824	0.00893471	5.51758e-07	3.31055e-06	[5, 6, 7]	Group6	2.6087	3	[APOC1, CLU, PICALM]
GO:0006641	triglyceride metabolic process	GO_BiologicalProcess-EBI-UniProt-GOA-ACAP-ARAP_08.05.2020_00h00	0.00297824	0.00893471	5.51758e-07	3.31055e-06	[6, 7]	Group6	2.6087	3	[APOC1, APOE, SORL1]
GO:0034447	very-low-density lipoprotein particle clearance	GO_BiologicalProcess-EBI-UniProt-GOA-ACAP-ARAP_08.05.2020_00h00	1.73886e-06	5.73825e-05	5.51758e-07	3.31055e-06	[3, 4, 5]	Group6	30	3	[APOC1, APOE, VLDLR]
GO:0060326	cell chemotaxis	GO_BiologicalProcess-EBI-UniProt-GOA-ACAP-ARAP_08.05.2020_00h00	1.88387e-05	0.00056516	1.16722e-10	9.33774e-10	[4, 5]	Group7	2.07715	7	[CCL4, CCR2, CCRL2, CLU, IL6R, MTUS1, PTK2B]
GO:0070098	chemokine-mediated signaling pathway	GO_BiologicalProcess-EBI-UniProt-GOA-ACAP-ARAP_08.05.2020_00h00	7.48882e-05	0.00202198	1.16722e-10	9.33774e-10	[5, 6, 7]	Group7	4.44444	4	[CCL4, CCR2, CCRL2, PTK2B]
GO:0007611	learning or memory	GO_BiologicalProcess-EBI-UniProt-GOA-ACAP-ARAP_08.05.2020_00h00	5.64485e-07	1.91925e-05	1.16722e-10	9.33774e-10	[2, 5]	Group7	2.73973	8	[ABCA7, APOE, BCHE, GRIN2B, MAPT, MEF2C, PICALM, VLDLR]
GO:0099094	ligand-gated cation channel activity	GO_BiologicalProcess-EBI-UniProt-GOA-ACAP-ARAP_08.05.2020_00h00	0.000155059	0.00341129	1.16722e-10	9.33774e-10	[7, 8, 9, 10, 11]	Group7	2.43902	5	[CCR2, CLU, GRIN2B, MEF2C, PTK2B]
GO:0048247	lymphocyte chemotaxis	GO_BiologicalProcess-EBI-UniProt-GOA-ACAP-ARAP_08.05.2020_00h00	0.000628266	0.00691093	1.16722e-10	9.33774e-10	[4, 6, 7]	Group7	4.47761	3	[CCL4, CCR2, PTK2B]
GO:1905517	macrophage migration	GO_BiologicalProcess-EBI-UniProt-GOA-ACAP-ARAP_08.05.2020_00h00	0.000574861	0.00689833	1.16722e-10	9.33774e-10	[4, 6, 7]	Group7	4.61538	3	[CCR2, MTUS1, PTK2B]
GO:0002548	monocyte chemotaxis	GO_BiologicalProcess-EBI-UniProt-GOA-ACAP-ARAP_08.05.2020_00h00	0.000744362	0.00669926	1.16722e-10	9.33774e-10	[4, 6, 7]	Group7	4.22535	3	[CCL4, CCR2, IL6R]
GO:0097529	myeloid leukocyte migration	GO_BiologicalProcess-EBI-UniProt-GOA-ACAP-ARAP_08.05.2020_00h00	0.000321915	0.00482872	1.16722e-10	9.33774e-10	[3, 5, 6]	Group7	2.08333	5	[CCL4, CCR2, IL6R, MTUS1, PTK2B]
GO:0030279	negative regulation of ossification	GO_BiologicalProcess-EBI-UniProt-GOA-ACAP-ARAP_08.05.2020_00h00	0.00109195	0.00655169	1.16722e-10	9.33774e-10	[3, 4, 5]	Group7	3.7037	3	[HDAC9, MEF2C, PTK2B]
GO:0050709	negative regulation of protein secretion	GO_BiologicalProcess-EBI-UniProt-GOA-ACAP-ARAP_08.05.2020_00h00	0.00486704	0.00486704	1.16722e-10	9.33774e-10	[4, 5, 6, 7, 8, 9, 10]	Group7	2.18978	3	[APOE, HDAC9, SERPINB1]
GO:0050806	positive regulation of synaptic transmission	GO_BiologicalProcess-EBI-UniProt-GOA-ACAP-ARAP_08.05.2020_00h00	0.00121197	0.00605986	1.16722e-10	9.33774e-10	[3, 4, 5, 6, 7, 8, 9]	Group7	2.13904	4	[APOE, CCR2, GRIN2B, PTK2B]
GO:2001257	regulation of cation channel activity	GO_BiologicalProcess-EBI-UniProt-GOA-ACAP-ARAP_08.05.2020_00h00	0.000141416	0.00325257	1.16722e-10	9.33774e-10	[6, 7, 8, 9, 10]	Group7	2.48756	5	[ANK3, CCR2, GRIN2B, MEF2C, PTK2B]
GO:0010594	regulation of endothelial cell migration	GO_BiologicalProcess-EBI-UniProt-GOA-ACAP-ARAP_08.05.2020_00h00	0.000927945	0.00649562	1.16722e-10	9.33774e-10	[4, 5, 6, 7, 8]	Group7	2.29885	4	[APOE, HDAC9, MEF2C, PTK2B]
GO:0002688	regulation of leukocyte chemotaxis	GO_BiologicalProcess-EBI-UniProt-GOA-ACAP-ARAP_08.05.2020_00h00	2.20824e-05	0.000640389	1.16722e-10	9.33774e-10	[4, 5, 6, 7, 8]	Group7	3.67647	5	[CCL4, CCR2, IL6R, MTUS1, PTK2B]
GO:1901214	regulation of neuron death	GO_BiologicalProcess-EBI-UniProt-GOA-ACAP-ARAP_08.05.2020_00h00	1.80883e-06	5.78827e-05	1.16722e-10	9.33774e-10	[4, 5]	Group7	2.34604	8	[APOE, CLU, GRIN2B, MAPT, MEF2C, PICALM, PTK2B, SORL1]
GO:0030278	regulation of ossification	GO_BiologicalProcess-EBI-UniProt-GOA-ACAP-ARAP_08.05.2020_00h00	0.000165935	0.00348463	1.16722e-10	9.33774e-10	[3, 4]	Group7	2.40385	5	[GLI3, HDAC9, IL6R, MEF2C, PTK2B]
GO:0048641	regulation of skeletal muscle tissue development	GO_BiologicalProcess-EBI-UniProt-GOA-ACAP-ARAP_08.05.2020_00h00	0.000249349	0.00423893	1.16722e-10	9.33774e-10	[5, 6, 7, 8, 9]	Group7	6.12245	3	[HDAC9, MEF2C, RBFOX1]
GO:0048167	regulation of synaptic plasticity	GO_BiologicalProcess-EBI-UniProt-GOA-ACAP-ARAP_08.05.2020_00h00	0.000193583	0.00387166	1.16722e-10	9.33774e-10	[3, 5, 6, 7, 8, 9]	Group7	2.32558	5	[APOE, GRIN2B, MAPT, MEF2C, PTK2B]
GO:0022843	voltage-gated cation channel activity	GO_BiologicalProcess-EBI-UniProt-GOA-ACAP-ARAP_08.05.2020_00h00	0.000269944	0.00431911	1.16722e-10	9.33774e-10	[6, 7, 8, 9, 10, 11]	Group7	2.1645	5	[ANK3, CCR2, GRIN2B, MEF2C, PTK2B]
